# Supplementary material for: Candidate l‐methionine target piRNA regulatory networks analysis response to cocaine‐conditioned place preference in mice
Source: Brain Behav. 2021 Jul 1;11(8):e2272. doi: 10.1002/brb3.2272 (PMC8413732; doi:10.1002/brb3.2272)
Supplement: Supplementary file 2 — Tables [file BRB3-11-e2272-s002.xlsx]

## Sheet: CS_SS
miRNA id	Expression(mPFCYY)	Expression(mPFCYK)	log2Ratio(mPFCYK/mPFCYY)	Q value
mmu_piR_022097	5.36667	51.9967	3.16796	2.28095e-225
mmu_piR_034793	10.3533	67.0567	2.32777	8.8118e-208
mmu_piR_032974	1.27667	21.7633	3.89655	9.38492e-111
novel_pir160	27.34	10.2333	-1.66948	2.82268e-67
mmu_piR_000958	1.67667	12.0133	2.67219	4.31838e-43
mmu_piR_033344	21.5267	11.0467	-1.31754	1.51157e-39
mmu_piR_003770	0.98	6.36333	2.55672	1.38864e-22
novel_pir244	9.32	3.92667	-1.41912	5.38957e-17
novel_pir149	6.94667	2.83367	-1.58519	2.27925e-16
mmu_piR_004086	0.110333	2.87333	4.52217	2.79925e-16
novel_pir258	4.80667	1.72033	-1.86167	2.99599e-15
novel_pir24	5.13333	1.76067	-1.78795	2.23956e-14
novel_pir21	1.61033	0.001	-6.72655	2.51271e-12
novel_pir615	3.11	0.650667	-2.42149	3.04086e-12
mmu_piR_019200	6.97333	3.28667	-1.32236	3.27243e-12
novel_pir14	6.44667	3.50667	-1.24358	2.57966e-11
mmu_piR_000620	0.303667	2.44	2.8715	3.55794e-10
novel_pir158	2.31	0.460667	-2.54212	4.25208e-10
novel_pir16	1.12033	0.001	-6.21198	4.7484e-09
novel_pir585	0.001	1.41733	6.08723	7.72662e-09
novel_pir469	2.52333	0.767333	-1.98958	1.20271e-08
mmu_piR_037320	5.29	2.68	-1.22405	1.47415e-08
novel_pir12	3.09667	1.30367	-1.59289	4.8191e-08
novel_pir641	0.937	0.001	-5.98958	6.33523e-08
novel_pir403	1.037	0.001	-5.94067	1.08282e-07
novel_pir748	2.26	0.734	-1.95716	1.40504e-07
mmu_piR_026137	5.92667	3.60333	-1.01784	1.65855e-07
novel_pir20	0.930667	0.001	-5.89005	1.76504e-07
novel_pir853	0.001	1.127	5.77529	2.43568e-07
novel_pir540	0.330667	2.14	2.21276	6.13974e-07
mmu_piR_000580	0.0703333	1.24	3.8715	7.07567e-07
novel_pir241	0.001	1.06067	5.61775	1.17042e-06
novel_pir619	0.001	0.997	5.56116	1.94614e-06
novel_pir576	0.001	0.944	5.50227	3.25266e-06
novel_pir731	4.00333	2.28667	-1.11953	3.39476e-06
novel_pir637	1.56667	0.420667	-2.14682	3.54779e-06
novel_pir471	0.787	0.001	-5.54212	4.12886e-06
novel_pir230	0.787	0.001	-5.54212	4.12886e-06
novel_pir487	0.697	0.001	-5.54212	4.12886e-06
novel_pir147	0.730667	0.001	-5.54212	4.12886e-06
novel_pir609	1.66	0.460667	-2.05232	5.08982e-06
mmu_piR_002142	0.243333	1.58667	2.43188	5.71929e-06
novel_pir632	3.77667	2.09333	-1.13613	5.86946e-06
novel_pir226	0.747	0.001	-5.47501	6.83807e-06
novel_pir85	2.594	5.34667	1.01534	7.17491e-06
novel_pir390	0.001	0.853667	5.37674	7.73742e-06
mmu_piR_038351	2.23333	0.926667	-1.55913	1.04624e-05
novel_pir26	0.664	0.001	-5.40462	1.1451e-05
novel_pir132	0.730667	0.001	-5.25262	3.70383e-05
novel_pir450	0.001	0.774	5.16523	3.90462e-05
mmu_piR_000414	0.553667	1.97667	1.75381	4.27409e-05
novel_pir148	1.44667	0.490667	-1.89005	4.89051e-05
novel_pir10	3.327	2.16333	-1.01558	6.03184e-05
novel_pir383	0.510667	0.001	-5.17016	6.33654e-05
novel_pir614	3.07333	1.68667	-1.11586	7.25905e-05
novel_pir112	0.694	2.60733	1.39374	9.31618e-05
novel_pir439	0.001	0.694	5.00477	0.000108643
novel_pir854	0.001	0.650667	5.00477	0.000108643
novel_pir246	2.17367	0.897333	-1.43062	0.000124314
novel_pir183	0.001	0.630667	4.91731	0.000190462
novel_pir18	0.497333	0.001	-4.98958	0.000193207
novel_pir581	3.09667	1.89367	-1.01996	0.000202825
novel_pir537	0.001	0.590667	4.8242	0.000323785
novel_pir681	0.001	0.590667	4.8242	0.000323785
novel_pir38	0.001	0.590667	4.8242	0.000323785
novel_pir594	0.420667	0.001	-4.89005	0.000335785
novel_pir248	0.567333	0.001	-4.89005	0.000335785
novel_pir692	1.23	3.09667	1.0918	0.0003563
novel_pir55	0.001	0.537333	4.72466	0.000531364
novel_pir834	0.001	0.537333	4.72466	0.000531364
novel_pir457	0.001	0.570667	4.72466	0.000531364
novel_pir447	0.001	0.570667	4.72466	0.000531364
novel_pir184	0.527333	0.001	-4.78313	0.000548384
novel_pir794	0.527333	0.001	-4.78313	0.000548384
novel_pir409	0.527333	0.001	-4.78313	0.000548384
novel_pir343	0.527333	0.001	-4.78313	0.000548384
novel_pir203	0.001	0.510667	4.61775	0.000835806
novel_pir851	0.001	0.510667	4.61775	0.000835806
novel_pir214	0.001	0.530667	4.61775	0.000835806
novel_pir392	0.001	0.510667	4.61775	0.000835806
novel_pir63	0.001	0.497333	4.61775	0.000835806
novel_pir486	0.360667	0.001	-4.66766	0.000885056
novel_pir763	0.487333	0.001	-4.66766	0.000885056
novel_pir420	0.487333	0.001	-4.66766	0.000885056
novel_pir725	0.360667	0.001	-4.66766	0.000885056
novel_pir402	0.400667	0.001	-4.66766	0.000885056
novel_pir174	0.400667	0.001	-4.66766	0.000885056
novel_pir503	0.487333	0.001	-4.66766	0.000885056
novel_pir191	0.487333	0.001	-4.66766	0.000885056
novel_pir405	1.27367	0.460667	-1.58519	0.00121605
novel_pir680	0.487333	1.477	1.5418	0.00130332
novel_pir847	0.001	0.490667	4.50227	0.00131528
novel_pir552	0.001	0.490667	4.50227	0.00131528
novel_pir381	0.001	0.474	4.50227	0.00131528
novel_pir455	0.001	0.490667	4.50227	0.00131528
novel_pir565	0.001	0.474	4.50227	0.00131528
novel_pir225	1.00367	0.420667	-1.62326	0.0013405
novel_pir535	0.330667	0.001	-4.54212	0.00145752
novel_pir394	0.330667	0.001	-4.54212	0.00145752
novel_pir137	0.447333	0.001	-4.54212	0.00145752
novel_pir524	0.447333	0.001	-4.54212	0.00145752
novel_pir418	0.330667	0.001	-4.54212	0.00145752
novel_pir461	0.367333	0.001	-4.54212	0.00145752
novel_pir19	0.330667	0.001	-4.54212	0.00145752
novel_pir742	1.53367	0.893667	-1.17384	0.00187407
novel_pir460	1.78333	1.027	-1.11017	0.00198627
novel_pir435	0.001	0.447333	4.37674	0.00210943
novel_pir802	0.001	0.434	4.37674	0.00210943
novel_pir444	0.001	0.434	4.37674	0.00210943
novel_pir441	0.001	0.447333	4.37674	0.00210943
novel_pir855	0.001	0.447333	4.37674	0.00210943
novel_pir720	0.001	0.447333	4.37674	0.00210943
novel_pir709	0.001	0.420667	4.37674	0.00210943
novel_pir483	0.334	0.001	-4.40462	0.00238217
novel_pir528	0.407333	0.001	-4.40462	0.00238217
novel_pir590	0.300667	0.001	-4.40462	0.00238217
novel_pir13	0.300667	0.001	-4.40462	0.00238217
novel_pir406	0.334	0.001	-4.40462	0.00238217
novel_pir124	0.407333	0.001	-4.40462	0.00238217
novel_pir43	0.407333	0.001	-4.40462	0.00238217
novel_pir56	0.407333	0.001	-4.40462	0.00238217
novel_pir52	0.407333	0.001	-4.40462	0.00238217
novel_pir408	0.407333	0.001	-4.40462	0.00238217
novel_pir733	0.300667	0.001	-4.40462	0.00238217
novel_pir185	1.014	2.14033	1.05481	0.003078
novel_pir134	0.001	0.394	4.23924	0.0033401
novel_pir627	0.001	0.394	4.23924	0.0033401
novel_pir452	0.001	0.407333	4.23924	0.0033401
novel_pir289	0.001	0.407333	4.23924	0.0033401
novel_pir490	0.001	0.384	4.23924	0.0033401
novel_pir703	0.001	0.394	4.23924	0.0033401
novel_pir344	0.001	0.394	4.23924	0.0033401
novel_pir453	0.001	0.407333	4.23924	0.0033401
novel_pir105	0.001	0.384	4.23924	0.0033401
novel_pir821	1.054	2.17367	1.02422	0.00338316
novel_pir625	1.06367	0.447333	-1.48124	0.00373748
novel_pir340	1.23667	0.614	-1.25262	0.00451577
novel_pir695	1.42	0.814	-1.11832	0.00572404
mmu_piR_039114	0.473333	1.32333	1.30433	0.00572803
novel_pir360	0.607333	1.35367	1.1397	0.0122454
novel_pir583	0.607333	1.34333	1.09788	0.0167845
novel_pir818	0.487333	1.12367	1.19033	0.0184832
novel_pir107	0.447333	1.00367	1.10173	0.0409273

## Sheet: MS_SS
miRNA id	Expression(mPFCYY)	Expression(mPFCYM)	log2Ratio(mPFCYM/mPFCYY)	Q value
novel_pir683	24.15	12.0533	-1.10784	8.72795e-34
novel_pir684	4.92667	0.001	-8.24344	2.86416e-29
novel_pir745	4.984	0.001	-8.18595	2.42914e-28
mmu_piR_028975	14.7533	8.05367	-1.16062	2.16126e-24
mmu_piR_000585	13.0733	5.5	-1.26838	1.41714e-21
novel_pir85	2.594	0.001	-7.24344	1.93656e-16
novel_pir5	5.02333	1.67033	-1.80942	5.78675e-16
novel_pir731	4.00333	1.217	-1.9288	7.14655e-14
novel_pir12	3.09667	0.853667	-2.09759	2.54255e-12
novel_pir244	9.32	4.49667	-1.05947	4.99647e-12
mmu_piR_026137	5.92667	2.74667	-1.26012	4.11002e-11
novel_pir364	1.58067	0.001	-6.52884	8.57506e-11
novel_pir189	3.83333	1.27667	-1.66298	2.02361e-10
novel_pir692	1.23	0.001	-6.37272	7.35217e-10
novel_pir14	6.44667	3.81033	-1.0097	4.09622e-09
novel_pir819	1.25733	0.001	-6.19763	7.00728e-09
novel_pir403	1.037	0.001	-6.10142	2.05609e-08
novel_pir815	1.174	0.001	-6.10142	2.05609e-08
novel_pir324	1.134	0.001	-6.05079	3.55116e-08
novel_pir20	0.930667	0.001	-6.05079	3.55116e-08
novel_pir97	1.054	0.001	-5.94388	1.1214e-07
novel_pir821	1.054	0.001	-5.94388	1.1214e-07
novel_pir185	1.014	0.001	-5.88729	2.00518e-07
novel_pir21	1.61033	0.417333	-2.18685	2.11535e-07
mmu_piR_018323	3.47333	1.42	-1.33859	4.74698e-07
novel_pir86	0.934	0.001	-5.767	6.36994e-07
novel_pir632	3.77667	1.83667	-1.16682	1.02472e-06
novel_pir471	0.787	0.001	-5.70287	1.05507e-06
novel_pir230	0.787	0.001	-5.70287	1.05507e-06
novel_pir487	0.697	0.001	-5.70287	1.05507e-06
novel_pir147	0.730667	0.001	-5.70287	1.05507e-06
novel_pir637	1.56667	0.417333	-2.06656	1.51143e-06
novel_pir816	0.850667	0.001	-5.63575	1.72031e-06
novel_pir805	0.850667	0.001	-5.63575	1.72031e-06
novel_pir46	0.850667	0.001	-5.63575	1.72031e-06
novel_pir338	0.810667	0.001	-5.56536	2.98046e-06
novel_pir26	0.664	0.001	-5.56536	2.98046e-06
novel_pir240	0.810667	0.001	-5.56536	2.98046e-06
novel_pir83	0.770667	0.001	-5.49136	5.21375e-06
novel_pir69	0.770667	0.001	-5.49136	5.21375e-06
novel_pir194	0.630667	0.001	-5.49136	5.21375e-06
mmu_piR_000536	1.447	0.29	-2.24344	6.84069e-06
novel_pir44	0.730667	0.001	-5.41336	8.77171e-06
novel_pir132	0.730667	0.001	-5.41336	8.77171e-06
novel_pir89	0.730667	0.001	-5.41336	8.77171e-06
novel_pir33	0.730667	0.001	-5.41336	8.77171e-06
novel_pir358	0.730667	0.001	-5.41336	8.77171e-06
novel_pir830	0.730667	0.001	-5.41336	8.77171e-06
novel_pir383	0.510667	0.001	-5.3309	1.54959e-05
novel_pir306	0.690667	0.001	-5.3309	1.54959e-05
novel_pir368	0.690667	0.001	-5.3309	1.54959e-05
novel_pir793	0.690667	0.001	-5.3309	1.54959e-05
novel_pir826	0.647333	0.001	-5.24344	2.79292e-05
novel_pir133	0.647333	0.001	-5.24344	2.79292e-05
novel_pir729	1.89033	0.967333	-1.31619	4.8365e-05
novel_pir329	0.607333	0.001	-5.15033	4.8365e-05
novel_pir360	0.607333	0.001	-5.15033	4.8365e-05
novel_pir836	0.607333	0.001	-5.15033	4.8365e-05
novel_pir820	0.607333	0.001	-5.15033	4.8365e-05
novel_pir18	0.497333	0.001	-5.15033	4.8365e-05
novel_pir837	0.607333	0.001	-5.15033	4.8365e-05
novel_pir16	1.12033	0.367333	-1.91329	5.30676e-05
novel_pir7	0.464	0.001	-5.05079	8.50059e-05
novel_pir594	0.420667	0.001	-5.05079	8.50059e-05
novel_pir432	0.567333	0.001	-5.05079	8.50059e-05
novel_pir136	0.567333	0.001	-5.05079	8.50059e-05
novel_pir248	0.567333	0.001	-5.05079	8.50059e-05
novel_pir700	0.527333	0.001	-4.94388	0.000145683
novel_pir184	0.527333	0.001	-4.94388	0.000145683
novel_pir322	0.527333	0.001	-4.94388	0.000145683
novel_pir736	0.527333	0.001	-4.94388	0.000145683
novel_pir794	0.527333	0.001	-4.94388	0.000145683
novel_pir409	0.527333	0.001	-4.94388	0.000145683
novel_pir840	0.527333	0.001	-4.94388	0.000145683
novel_pir823	0.527333	0.001	-4.94388	0.000145683
novel_pir48	0.527333	0.001	-4.94388	0.000145683
novel_pir161	0.527333	0.001	-4.94388	0.000145683
novel_pir641	0.937	0.320667	-1.8284	0.000248392
novel_pir814	0.487333	0.001	-4.8284	0.000256419
novel_pir723	0.487333	0.001	-4.8284	0.000256419
novel_pir763	0.487333	0.001	-4.8284	0.000256419
novel_pir420	0.487333	0.001	-4.8284	0.000256419
novel_pir725	0.360667	0.001	-4.8284	0.000256419
novel_pir818	0.487333	0.001	-4.8284	0.000256419
novel_pir174	0.400667	0.001	-4.8284	0.000256419
novel_pir503	0.487333	0.001	-4.8284	0.000256419
novel_pir748	2.26	1.22067	-1.0399	0.000368422
novel_pir35	0.964	0.320667	-1.77949	0.000377783
novel_pir535	0.330667	0.001	-4.70287	0.0004676
novel_pir766	0.447333	0.001	-4.70287	0.0004676
novel_pir137	0.447333	0.001	-4.70287	0.0004676
novel_pir524	0.447333	0.001	-4.70287	0.0004676
novel_pir461	0.367333	0.001	-4.70287	0.0004676
novel_pir699	0.447333	0.001	-4.70287	0.0004676
novel_pir19	0.330667	0.001	-4.70287	0.0004676
novel_pir217	1.71	0.804	-1.21429	0.000479621
mmu_piR_002490	0.557	0.0636667	-3.05079	0.000639463
mmu_piR_039147	0.637	0.0936667	-2.65847	0.000659299
novel_pir625	1.06367	0.354	-1.64199	0.000718486
novel_pir721	0.407333	0.001	-4.56536	0.000771056
novel_pir642	0.407333	0.001	-4.56536	0.000771056
novel_pir163	0.407333	0.001	-4.56536	0.000771056
novel_pir528	0.407333	0.001	-4.56536	0.000771056
novel_pir88	0.407333	0.001	-4.56536	0.000771056
novel_pir590	0.300667	0.001	-4.56536	0.000771056
novel_pir13	0.300667	0.001	-4.56536	0.000771056
novel_pir835	0.407333	0.001	-4.56536	0.000771056
novel_pir443	0.407333	0.001	-4.56536	0.000771056
novel_pir744	0.407333	0.001	-4.56536	0.000771056
novel_pir406	0.334	0.001	-4.56536	0.000771056
novel_pir190	0.407333	0.001	-4.56536	0.000771056
novel_pir124	0.407333	0.001	-4.56536	0.000771056
novel_pir43	0.407333	0.001	-4.56536	0.000771056
novel_pir404	0.334	0.001	-4.56536	0.000771056
novel_pir56	0.407333	0.001	-4.56536	0.000771056
novel_pir52	0.407333	0.001	-4.56536	0.000771056
novel_pir408	0.407333	0.001	-4.56536	0.000771056
novel_pir733	0.300667	0.001	-4.56536	0.000771056
mmu_piR_006955	0.306667	0.001	-4.41336	0.00136163
mmu_piR_000414	0.553667	0.0936667	-2.46583	0.00173334
mmu_piR_000216	0.43	0.0673333	-2.8284	0.00177455
mmu_piR_000958	1.67667	0.79	-1.05901	0.0021478
mmu_piR_002163	0.313667	0.034	-3.24344	0.00561063
novel_pir226	0.747	0.304	-1.31383	0.0102681
mmu_piR_000362	0.353667	0.0673333	-2.41336	0.0106632
novel_pir211	0.633667	0.334	-1.10593	0.0251255
novel_pir8	0.604	0.367333	-1.10593	0.0251255
mmu_piR_028055	0.35	0.123667	-1.56536	0.0358364
mmu_piR_002643	0.173333	0.034	-2.56536	0.0396982
mmu_piR_020492	0.603333	0.283667	-1.07351	0.0446661
mmu_piR_004567	0.303667	0.097	-1.65847	0.0467151
mmu_piR_000644	0.443333	0.193333	-1.24344	0.049046
mmu_piR_025576	168.237	595.223	1.83871	0
mmu_piR_034793	10.3533	64.9267	2.40552	7.49399e-242
novel_pir112	0.694	16.8107	4.26642	2.51567e-105
mmu_piR_022097	5.36667	22.8333	2.09705	6.74869e-73
mmu_piR_032974	1.27667	9.51	2.78715	1.96723e-41
novel_pir179	3.39667	8.89	1.27039	8.8393e-15
mmu_piR_004086	0.110333	1.63067	3.78631	4.7746e-10
novel_pir585	0.001	1.40067	6.14888	4.98196e-10
mmu_piR_022877	0.3	1.89333	2.49353	1.53146e-08
mmu_piR_030130	0.72	2.47333	1.63103	1.12885e-06
novel_pir204	0.943667	2.77333	1.49907	1.12885e-06
novel_pir481	0.001	0.770333	5.34153	2.80957e-06
novel_pir608	0.647333	2.03667	1.75656	2.80957e-06
novel_pir718	0.001	0.750333	5.28013	4.44018e-06
novel_pir576	0.001	0.767333	5.28013	4.44018e-06
novel_pir393	0.001	0.717	5.21599	7.04935e-06
novel_pir669	0.527333	1.7	1.78404	1.49944e-05
novel_pir193	0.597333	1.95033	1.54083	2.38957e-05
novel_pir622	0.917	2.36	1.32216	3.81529e-05
mmu_piR_032865	1.47333	3.27	1.03667	6.32643e-05
novel_pir714	0.001	0.547333	4.84403	7.90629e-05
novel_pir101	0.001	0.547333	4.84403	7.90629e-05
novel_pir708	0.001	0.547333	4.84403	7.90629e-05
novel_pir680	0.487333	1.42333	1.66345	0.000125323
novel_pir396	0.497333	1.64667	1.5221	0.000127309
novel_pir855	0.001	0.487333	4.75656	0.000127309
novel_pir490	0.001	0.534	4.75656	0.000127309
mmu_piR_003770	0.98	2.327	1.18541	0.000193687
novel_pir853	0.001	0.457333	4.66345	0.000202606
novel_pir388	0.001	0.467333	4.56392	0.000329125
novel_pir533	0.001	0.434	4.457	0.000540675
novel_pir650	0.001	0.400667	4.34153	0.000794669
novel_pir678	0.001	0.400667	4.34153	0.000794669
novel_pir630	0.001	0.384	4.34153	0.000794669
novel_pir726	0.001	0.400667	4.34153	0.000794669
mmu_piR_000580	0.0703333	0.527	2.75656	0.00118959
novel_pir716	0.001	0.354	4.21599	0.00130399
novel_pir199	0.001	0.354	4.21599	0.00130399
novel_pir205	0.001	0.334	4.21599	0.00130399
novel_pir241	0.001	0.354	4.21599	0.00130399
novel_pir203	0.001	0.354	4.21599	0.00130399
novel_pir387	0.001	0.354	4.21599	0.00130399
novel_pir619	0.001	0.367333	4.21599	0.00130399
novel_pir177	0.001	0.367333	4.21599	0.00130399
novel_pir616	0.001	0.354	4.21599	0.00130399
novel_pir400	0.001	0.367333	4.21599	0.00130399
novel_pir580	0.001	0.354	4.21599	0.00130399
novel_pir229	0.001	0.367333	4.21599	0.00130399
novel_pir421	0.001	0.354	4.21599	0.00130399
novel_pir482	0.001	0.334	4.21599	0.00130399
novel_pir852	0.001	0.367333	4.21599	0.00130399
novel_pir55	0.001	0.320667	4.07849	0.0021478
novel_pir152	0.001	0.320667	4.07849	0.0021478
novel_pir681	0.001	0.334	4.07849	0.0021478
novel_pir349	0.001	0.334	4.07849	0.0021478
novel_pir297	0.001	0.304	4.07849	0.0021478
novel_pir214	0.001	0.334	4.07849	0.0021478
novel_pir392	0.001	0.320667	4.07849	0.0021478
novel_pir223	0.001	0.334	4.07849	0.0021478
novel_pir175	0.001	0.320667	4.07849	0.0021478
novel_pir344	0.001	0.334	4.07849	0.0021478
novel_pir483	0.334	0.940333	1.34153	0.00469662
novel_pir464	0.420667	1.14667	1.11913	0.0068744
mmu_piR_002142	0.243333	0.743333	1.47277	0.00742247
novel_pir416	0.527333	0.986667	1.01032	0.0183407
novel_pir540	0.330667	0.883667	1.05202	0.0222853
mmu_piR_000620	0.303667	0.667333	1.07849	0.0396982

## Sheet: MC_CS
miRNA id	Expression(mPFCYK)	Expression(mPFCKM)	log2Ratio(mPFCKM/mPFCYK)	Q value
novel_pir684	8.637	0.001	-9.35351	5.4856e-50
novel_pir745	8.60033	0.001	-9.34702	7.45247e-50
novel_pir85	5.34667	0.001	-8.65064	5.64035e-34
novel_pir819	2.18033	0.001	-7.35996	2.03468e-16
novel_pir821	2.17367	0.001	-7.35996	2.03468e-16
novel_pir324	2.09367	0.001	-7.30749	6.09791e-16
novel_pir364	1.98367	0.001	-7.22503	3.11831e-15
novel_pir815	1.707	0.001	-7.01204	1.53053e-13
novel_pir33	1.39367	0.001	-6.72253	1.64181e-11
novel_pir360	1.35367	0.001	-6.68189	2.99162e-11
novel_pir97	1.32367	0.001	-6.64007	5.47129e-11
novel_pir338	1.24367	0.001	-6.55261	1.8179e-10
novel_pir83	1.20033	0.001	-6.4595	5.94416e-10
novel_pir133	1.16367	0.001	-6.4595	5.94416e-10
novel_pir805	1.12367	0.001	-6.41059	1.02719e-09
novel_pir240	1.127	0.001	-6.41059	1.02719e-09
novel_pir818	1.12367	0.001	-6.41059	1.02719e-09
novel_pir368	1.127	0.001	-6.41059	1.02719e-09
novel_pir830	1.087	0.001	-6.35996	1.92859e-09
novel_pir329	1.01033	0.001	-6.25305	6.51559e-09
novel_pir836	1.007	0.001	-6.25305	6.51559e-09
novel_pir837	1.01033	0.001	-6.25305	6.51559e-09
novel_pir736	0.970333	0.001	-6.19646	1.22437e-08
novel_pir820	0.893667	0.001	-6.07617	4.28533e-08
novel_pir721	0.867333	0.001	-6.01204	7.81632e-08
novel_pir816	0.853667	0.001	-6.01204	7.81632e-08
novel_pir390	0.853667	0.001	-6.01204	7.81632e-08
novel_pir194	0.844	0.001	-6.01204	7.81632e-08
novel_pir86	0.857	0.001	-6.01204	7.81632e-08
novel_pir669	0.880333	0.001	-6.01204	7.81632e-08
novel_pir826	0.813667	0.001	-5.94492	1.48712e-07
novel_pir44	0.727333	0.001	-5.80053	5.21942e-07
novel_pir183	0.630667	0.001	-5.55261	3.58878e-06
novel_pir35	0.614	0.001	-5.55261	3.58878e-06
novel_pir322	0.574	0.001	-5.4595	6.81223e-06
novel_pir38	0.590667	0.001	-5.4595	6.81223e-06
novel_pir834	0.537333	0.001	-5.35996	1.28097e-05
novel_pir457	0.570667	0.001	-5.35996	1.28097e-05
novel_pir404	0.537333	0.001	-5.35996	1.28097e-05
novel_pir193	0.537333	0.001	-5.35996	1.28097e-05
novel_pir447	0.570667	0.001	-5.35996	1.28097e-05
novel_pir840	0.510667	0.001	-5.25305	2.49303e-05
novel_pir358	0.510667	0.001	-5.25305	2.49303e-05
novel_pir823	0.497333	0.001	-5.25305	2.49303e-05
novel_pir63	0.497333	0.001	-5.25305	2.49303e-05
novel_pir699	0.497333	0.001	-5.25305	2.49303e-05
novel_pir642	0.474	0.001	-5.13757	4.90851e-05
novel_pir766	0.460667	0.001	-5.13757	4.90851e-05
novel_pir847	0.490667	0.001	-5.13757	4.90851e-05
novel_pir552	0.490667	0.001	-5.13757	4.90851e-05
novel_pir89	0.460667	0.001	-5.13757	4.90851e-05
novel_pir565	0.474	0.001	-5.13757	4.90851e-05
novel_pir700	0.420667	0.001	-5.01204	9.08014e-05
novel_pir625	0.447333	0.001	-5.01204	9.08014e-05
novel_pir723	0.434	0.001	-5.01204	9.08014e-05
novel_pir69	0.434	0.001	-5.01204	9.08014e-05
novel_pir802	0.434	0.001	-5.01204	9.08014e-05
novel_pir211	0.420667	0.001	-5.01204	9.08014e-05
novel_pir444	0.434	0.001	-5.01204	9.08014e-05
novel_pir637	0.420667	0.001	-5.01204	9.08014e-05
novel_pir855	0.447333	0.001	-5.01204	9.08014e-05
novel_pir190	0.447333	0.001	-5.01204	9.08014e-05
novel_pir709	0.420667	0.001	-5.01204	9.08014e-05
novel_pir793	0.420667	0.001	-5.01204	9.08014e-05
novel_pir161	0.420667	0.001	-5.01204	9.08014e-05
novel_pir134	0.394	0.001	-4.87453	0.000175481
novel_pir814	0.384	0.001	-4.87453	0.000175481
novel_pir432	0.394	0.001	-4.87453	0.000175481
novel_pir88	0.384	0.001	-4.87453	0.000175481
novel_pir835	0.384	0.001	-4.87453	0.000175481
novel_pir744	0.394	0.001	-4.87453	0.000175481
novel_pir667	0.394	0.001	-4.87453	0.000175481
novel_pir703	0.394	0.001	-4.87453	0.000175481
novel_pir105	0.384	0.001	-4.87453	0.000175481
mmu_piR_039147	0.933333	0.0736667	-4.13757	9.07003e-08
novel_pir34	2.45033	0.430667	-3.18487	1.04304e-14
novel_pir185	2.14033	0.430667	-3.01204	1.28843e-12
novel_pir153	2.09	0.337333	-2.8211	1.58178e-11
mmu_piR_002490	1.05	0.210333	-2.72253	1.51939e-06
mmu_piR_000414	1.97667	0.473333	-2.6115	3.14763e-10
mmu_piR_039114	1.32333	0.336667	-2.47014	3.62041e-07
novel_pir692	3.09667	0.827	-2.33283	1.31302e-13
novel_pir149	2.83367	0.944	-2.2631	3.82731e-12
novel_pir697	3.69	1.06367	-2.2003	6.54321e-15
novel_pir46	1.57333	0.557333	-2.17409	3.26547e-07
novel_pir619	0.997	0.307333	-1.87453	0.000134459
mmu_piR_028264	0.193667	0.0606667	-1.87453	0.031816
novel_pir217	1.42367	0.490667	-1.72253	2.3052e-05
novel_pir712	2.04667	0.843667	-1.66808	9.49821e-07
mmu_piR_023189	2.94333	1.26667	-1.5335	4.13076e-08
novel_pir685	9.41	4.86333	-1.49371	1.15167e-21
novel_pir701	8.90667	4.37333	-1.49014	1.94342e-20
novel_pir385	0.817	0.474	-1.48549	0.00175395
novel_pir679	8.89	4.31667	-1.48314	4.45006e-20
mmu_piR_000620	2.44	1.08033	-1.46241	1.14691e-06
mmu_piR_035888	1.60667	0.776667	-1.45073	5.79853e-05
mmu_piR_000536	2.45667	1.41333	-1.44242	1.20258e-06
novel_pir195	5.75	3.07333	-1.42873	6.35306e-13
mmu_piR_004086	2.87333	1.23367	-1.4205	2.83577e-07
mmu_piR_022097	51.9967	23.4233	-1.37531	1.96015e-101
novel_pir693	3.21333	1.73367	-1.27775	5.66671e-07
novel_pir24	1.76067	1.20067	-1.26881	0.000104473
mmu_piR_019200	3.28667	1.98333	-1.22721	8.80651e-07
novel_pir690	46.0233	27.6433	-1.21332	2.65568e-74
mmu_piR_032974	21.7633	12.2467	-1.16129	3.1616e-33
novel_pir671	6.75333	4.02667	-1.14613	5.99368e-11
novel_pir537	0.590667	0.430667	-1.13757	0.0162181
novel_pir698	2.53333	1.527	-1.12634	4.00297e-05
novel_pir683	32.7767	22.0433	-1.10595	4.87868e-46
novel_pir687	6.45	4.31333	-1.07344	8.08579e-10
novel_pir696	9.41333	6.10667	-1.05511	3.80536e-13
novel_pir673	16.67	10.7567	-1.05396	6.27211e-22
novel_pir682	94.1033	63.4433	-1.0488	3.94569e-120
mmu_piR_000580	1.24	0.710333	-1.04737	0.00300192
novel_pir534	1.93333	1.35333	-1.03803	0.000493528
mmu_piR_002163	0.433333	0.293667	-1.01204	0.0391628
novel_pir680	1.477	0.950333	-1.00717	0.00200427
novel_pir396	1.04033	0.580667	-1.00512	0.00677616
novel_pir681	0.590667	0.460667	-1.00007	0.0247373
novel_pir258	1.72033	5.34	1.03236	7.07898e-06
novel_pir416	0.570667	1.487	1.0663	0.00331598
mmu_piR_000691	39.3	126.603	1.10258	1.65027e-115
mmu_piR_000935	375.593	1172.31	1.12702	0
novel_pir340	0.614	2.27367	1.28028	0.000272356
novel_pir720	0.447333	1.70033	1.30989	0.00130023
novel_pir597	1.847	7.1	1.38326	1.73186e-10
novel_pir538	1.447	5.88667	1.44739	2.00644e-09
mmu_piR_006955	0.160333	0.633333	1.44739	0.0144953
novel_pir595	1.45333	5.94333	1.47634	5.15443e-10
mmu_piR_000442	0.196667	0.906667	1.5849	0.00406558
novel_pir577	7.90667	35.02	1.62861	1.90748e-60
novel_pir543	1.44367	7.59333	1.77731	7.99869e-15
mmu_piR_001526	0.0373333	0.257333	2.03236	0.0364726
novel_pir729	1.33033	8.62	2.11036	8.85928e-21
novel_pir581	1.89367	18.3933	2.72569	9.80067e-59
mmu_piR_009082	0.0406667	0.367	2.76932	0.00536144
mmu_piR_006156	0.0406667	0.39	2.76932	0.00536144
mmu_piR_000858	0.001	0.214	2.76932	0.027421
mmu_piR_004114	0.001	0.257	3.03236	0.0161184
novel_pir253	0.001	0.307333	3.76932	0.00200427
novel_pir467	0.001	0.307333	3.76932	0.00200427
novel_pir481	0.001	0.307333	3.76932	0.00200427
novel_pir544	0.001	0.430667	3.76932	0.00200427
novel_pir70	0.001	0.430667	3.76932	0.00200427
novel_pir6	0.001	0.430667	3.76932	0.00200427
novel_pir593	0.001	0.430667	3.76932	0.00200427
novel_pir466	0.001	0.307333	3.76932	0.00200427
novel_pir530	0.001	0.430667	3.76932	0.00200427
novel_pir842	0.001	0.430667	3.76932	0.00200427
novel_pir104	0.001	0.417333	3.76932	0.00200427
novel_pir715	0.001	0.430667	3.76932	0.00200427
novel_pir284	0.001	0.430667	3.76932	0.00200427
novel_pir299	0.001	0.430667	3.76932	0.00200427
novel_pir735	0.001	0.430667	3.76932	0.00200427
novel_pir551	0.001	0.430667	3.76932	0.00200427
novel_pir846	0.001	0.430667	3.76932	0.00200427
novel_pir279	0.001	0.430667	3.76932	0.00200427
novel_pir265	0.001	0.430667	3.76932	0.00200427
novel_pir431	0.001	0.430667	3.76932	0.00200427
novel_pir288	0.001	0.430667	3.76932	0.00200427
novel_pir248	0.001	0.307333	3.76932	0.00200427
novel_pir138	0.001	0.430667	3.76932	0.00200427
novel_pir410	0.001	0.417333	3.76932	0.00200427
novel_pir382	0.001	0.337333	3.90683	0.00130023
novel_pir350	0.001	0.474	3.90683	0.00130023
novel_pir514	0.001	0.474	3.90683	0.00130023
novel_pir278	0.001	0.474	3.90683	0.00130023
novel_pir222	0.001	0.474	3.90683	0.00130023
novel_pir301	0.001	0.474	3.90683	0.00130023
novel_pir313	0.001	0.474	3.90683	0.00130023
novel_pir45	0.001	0.474	3.90683	0.00130023
novel_pir72	0.001	0.474	3.90683	0.00130023
novel_pir418	0.001	0.337333	3.90683	0.00130023
novel_pir429	0.001	0.474	3.90683	0.00130023
novel_pir267	0.001	0.474	3.90683	0.00130023
novel_pir738	0.001	0.474	3.90683	0.00130023
novel_pir309	0.001	0.474	3.90683	0.00130023
novel_pir175	0.001	0.337333	3.90683	0.00130023
novel_pir473	0.001	0.474	3.90683	0.00130023
novel_pir451	0.001	0.474	3.90683	0.00130023
novel_pir471	0.001	0.514	4.03236	0.00082004
novel_pir739	0.001	0.514	4.03236	0.00082004
novel_pir285	0.001	0.514	4.03236	0.00082004
novel_pir570	0.001	0.514	4.03236	0.00082004
novel_pir230	0.001	0.514	4.03236	0.00082004
novel_pir456	0.001	0.514	4.03236	0.00082004
novel_pir389	0.001	0.514	4.03236	0.00082004
novel_pir58	0.001	0.514	4.03236	0.00082004
novel_pir221	0.001	0.514	4.03236	0.00082004
novel_pir472	0.001	0.367333	4.03236	0.00082004
novel_pir651	0.001	0.500667	4.03236	0.00082004
novel_pir207	0.001	0.514	4.03236	0.00082004
novel_pir295	0.001	0.514	4.03236	0.00082004
novel_pir286	0.001	0.514	4.03236	0.00082004
novel_pir188	0.001	0.367333	4.03236	0.00082004
novel_pir336	0.001	0.514	4.03236	0.00082004
novel_pir292	0.001	0.557333	4.14783	0.000520213
novel_pir287	0.001	0.557333	4.14783	0.000520213
novel_pir307	0.001	0.557333	4.14783	0.000520213
novel_pir320	0.001	0.557333	4.14783	0.000520213
novel_pir393	0.001	0.557333	4.14783	0.000520213
novel_pir291	0.001	0.557333	4.14783	0.000520213
novel_pir725	0.001	0.544	4.14783	0.000520213
novel_pir433	0.001	0.557333	4.14783	0.000520213
novel_pir315	0.001	0.557333	4.14783	0.000520213
novel_pir223	0.001	0.557333	4.14783	0.000520213
novel_pir541	0.001	0.557333	4.14783	0.000520213
novel_pir101	0.001	0.600667	4.25475	0.000322686
novel_pir280	0.001	0.600667	4.25475	0.000322686
novel_pir751	0.001	0.427333	4.25475	0.000322686
novel_pir232	0.001	0.600667	4.25475	0.000322686
novel_pir269	0.001	0.600667	4.25475	0.000322686
novel_pir37	0.001	0.600667	4.25475	0.000322686
novel_pir446	0.001	0.600667	4.25475	0.000322686
novel_pir388	0.001	0.600667	4.25475	0.000322686
novel_pir626	0.001	0.644	4.35428	0.000199511
novel_pir641	0.001	0.644	4.35428	0.000199511
novel_pir294	0.001	0.644	4.35428	0.000199511
novel_pir245	0.001	0.644	4.35428	0.000199511
novel_pir270	0.001	0.644	4.35428	0.000199511
novel_pir599	0.001	0.644	4.35428	0.000199511
novel_pir589	0.001	0.687333	4.44739	0.000128649
novel_pir391	0.001	0.687333	4.44739	0.000128649
novel_pir298	0.001	0.687333	4.44739	0.000128649
novel_pir584	0.001	0.687333	4.44739	0.000128649
novel_pir566	0.001	0.730667	4.53486	8.58979e-05
novel_pir564	0.001	0.730667	4.53486	8.58979e-05
novel_pir592	0.001	0.730667	4.53486	8.58979e-05
novel_pir843	0.001	0.774	4.61732	5.30329e-05
novel_pir26	0.001	0.550667	4.61732	5.30329e-05
novel_pir598	0.001	0.817333	4.69532	3.37513e-05
novel_pir845	0.001	0.857333	4.76932	2.11887e-05
novel_pir53	0.001	0.857333	4.76932	2.11887e-05
novel_pir602	0.001	0.944	4.90683	8.23115e-06
novel_pir578	0.001	0.944	4.90683	8.23115e-06
novel_pir397	0.001	0.827	4.97096	5.28331e-06
novel_pir569	0.001	0.987333	4.97096	5.28331e-06
novel_pir628	0.001	0.850333	4.97096	5.28331e-06
novel_pir587	0.001	0.987333	4.97096	5.28331e-06
novel_pir591	0.001	0.907	5.03236	3.41354e-06
novel_pir603	0.001	1.074	5.09125	2.12535e-06
novel_pir718	0.001	0.940333	5.14783	1.31579e-06
novel_pir226	0.001	0.997	5.20228	8.39285e-07
novel_pir724	0.001	1.16067	5.20228	8.39285e-07
novel_pir56	0.001	1.16067	5.20228	8.39285e-07
novel_pir542	0.001	1.20067	5.25475	5.42944e-07
novel_pir449	0.001	1.23033	5.30537	3.46099e-07
novel_pir596	0.001	1.244	5.30537	3.46099e-07
novel_pir454	0.001	1.27367	5.35428	2.23828e-07
novel_pir16	0.001	1.277	5.35428	2.23828e-07
novel_pir290	0.001	1.207	5.40159	1.43862e-07
novel_pir483	0.001	1.20367	5.57668	2.39954e-08
novel_pir594	0.001	1.544	5.61732	1.53039e-08
novel_pir590	0.001	1.58733	5.65685	9.78564e-09
novel_pir448	0.001	1.65033	5.7328	4.08947e-09
novel_pir536	0.001	1.84033	5.97096	1.96494e-10
novel_pir580	0.001	2.81667	6.57668	7.48708e-15
novel_pir568	0.001	4.86667	7.35428	2.42953e-23
